# Supplementary material for: Rapid and Sensitive Diagnosis of COVID-19 Using an Electricity-Free Self-Testing System
Source: Biosensors (Basel). 2023 Jan 23;13(2):180. doi: 10.3390/bios13020180 (PMC9953845; doi:10.3390/bios13020180)
Supplement: Supplementary file 1 [file biosensors-13-00180-s001.zip]

Archive with 1 entries (1 files):
- biosensors-2129322-supplementary.pdf
